# Supplementary material for: Health-Related Quality of Life following Total Thyroidectomy and Lobectomy for Differentiated Thyroid Carcinoma: A Systematic Review
Source: Curr Oncol. 2022 Jun 21;29(7):4386–422. doi: 10.3390/curroncol29070350 (PMC9323259; doi:10.3390/curroncol29070350)
Supplement: Supplementary file 1 [file curroncol-29-00350-s001.zip]

Archive with 1 entries (1 files):
- curroncol-1683386-supplementary.pdf
